# Supplementary material for: Antioxidant Activity and GC-MS Profile of Cardamom (Elettaria cardamomum) Essential Oil Obtained by a Combined Extraction Method—Instant Controlled Pressure Drop Technology Coupled with Sonication
Source: Molecules. 2023 Jan 21;28(3):1093. doi: 10.3390/molecules28031093 (PMC9920946; doi:10.3390/molecules28031093)
Supplement: Supplementary file 1 [file molecules-28-01093-s001.zip]

Archive with 1 entries (1 files):
- molecules-2114930-supplementary.pdf
